# Supplementary material for: Tag, you’re it!: viral diseases in native otters of south-central Chile due to coexistence with invasive American mink and domestic dogs
Source: Front Vet Sci. 2025 Nov 13;12:1634282. doi: 10.3389/fvets.2025.1634282 (PMC12659695; doi:10.3389/fvets.2025.1634282)
Supplement: Supplementary file 1 [file Data_Sheet_1.xlsx]

## Sheet: Hoja1
ID	Especies	Fecha	Año	Area de estudio	Cuenca	Sexo	Categoría etaria	Hepatitis - Inmunocomb - Alexis	CPV- Inmunocomb - Alexis	CDV- Inmunocomb - Alexis
CFTR01	Canis familiaris	2020-02-21	2020	San Pablo Trumao	Rio Bueno	Hembra	Adulto	Negativo	Positivo	Negativo
CFTR02	Canis familiaris	2020-02-21	2020	San Pablo Trumao	Rio Bueno	Hembra	Juvenil	Negativo	Positivo	Negativo
CFTR03	Canis familiaris	2020-02-28	2020	San Pablo Trumao	Rio Bueno	Macho	Juvenil	Negativo	Negativo	Negativo
CFTR04	Canis familiaris	2020-02-28	2020	San Pablo Trumao	Rio Bueno	Hembra	Juvenil	Negativo	Negativo	Negativo
CFTR05	Canis familiaris	2020-02-28	2020	San Pablo Trumao	Rio Bueno	Hembra	Adulto	Negativo	Positivo	Negativo
NVTR01	Neovison vison	2020-02-19	2020	San Pablo Trumao	Rio Bueno	Macho	Juvenil	Negativo	Negativo	Negativo
NVTR02	Neovison vison	2020-02-19	2020	San Pablo Trumao	Rio Bueno	Macho	Adulto	Negativo	Negativo	Negativo
NVTR03	Neovison vison	2020-02-24	2020	San Pablo Trumao	Rio Bueno	Hembra	Adulto	Negativo	Negativo	Negativo
NVTR04	Neovison vison	2020-02-24	2020	San Pablo Trumao	Rio Bueno	Macho	Adulto	Negativo	Negativo	Negativo
NVTR05	Neovison vison	2020-02-24	2020	San Pablo Trumao	Rio Bueno	Macho	Adulto	Negativo	Negativo	Negativo
NVTR10	Neovison vison	2020-02-26	2020	San Pablo Trumao	Rio Bueno	Macho	Adulto	Negativo	Negativo	Negativo
NVTR11	Neovison vison	2020-02-27	2020	San Pablo Trumao	Rio Bueno	Macho	Adulto	Negativo	Negativo	Negativo
NVTR12	Neovison vison	2020-02-28	2020	San Pablo Trumao	Rio Bueno	Macho	Adulto	Negativo	Negativo	Negativo
CFCU02	Canis familiaris	2019-04-22	2019	Cunco	Rio Tolten	Macho	Adulto	Positivo	Positivo	Positivo
CFCU07	Canis familiaris	2019-04-24	2019	Cunco	Rio Tolten	Hembra	Adulto	Positivo	Positivo	Positivo
CFCU08	Canis familiaris	2019-04-26	2019	Cunco	Rio Tolten	Macho	Juvenil	Negativo	Positivo	Negativo
CFCU09	Canis familiaris	2019-04-26	2019	Cunco	Rio Tolten	Macho	Adulto	Negativo	Positivo	Negativo
CFCU10	Canis familiaris	2019-04-26	2019	Cunco	Rio Tolten	Macho	Adulto	Negativo	Positivo	Negativo
CFHP01	Canis familiaris	2019-05-15	2019	Nueva Tolten	Rio Tolten	Hembra	Adulto	Negativo	Negativo	Negativo
CFHP04	Canis familiaris	2019-05-16	2019	Nueva Tolten	Rio Tolten	Macho	Adulto	Negativo	Positivo	Negativo
CFHP08	Canis familiaris	2019-05-19	2019	Nueva Tolten	Rio Tolten	Macho	Juvenil	Negativo	Positivo	Negativo
CFHP09	Canis familiaris	2019-06-06	2019	Nueva Tolten	Rio Tolten	Hembra	Adulto	Negativo	Positivo	Negativo
CFHP10	Canis familiaris	2019-06-06	2019	Nueva Tolten	Rio Tolten	Hembra	Adulto	Negativo	Positivo	Negativo
CFPI05	Canis familiaris	2019-08-01	2019	Coipue	Rio Tolten	Hembra	Adulto	Negativo	Positivo	Negativo
CFPI08	Canis familiaris	2019-08-13	2019	Coipue	Rio Tolten	Hembra	Adulto	Positivo	Positivo	Negativo
CFPI09	Canis familiaris	2019-08-13	2019	Coipue	Rio Tolten	Macho	Adulto	Negativo	Positivo	Negativo
CFPI10	Canis familiaris	2019-08-19	2019	Coipue	Rio Tolten	Hembra	Adulto	Positivo	Positivo	Positivo
LPCU01	Lontra provocax	2019-04-24	2019	Cunco	Rio Tolten	Hembra	Juvenil	Negativo	Negativo	Negativo
LPCU02	Lontra provocax	2019-05-07	2019	Cunco	Rio Tolten	Hembra	Adulto	Negativo	Negativo	Negativo
LPNT01	Lontra provocax	2019-10-18	2019	Nueva Tolten	Rio Tolten	Macho	Adulto	Negativo	Negativo	Negativo
NVHP01	Neovison vison	2019-05-30	2019	Nueva Tolten	Rio Tolten	Macho	Adulto	Negativo	Negativo	Negativo
NVHP02	Neovison vison	2019-05-30	2019	Nueva Tolten	Rio Tolten	Macho	Adulto	Negativo	Negativo	Negativo
NVNT01	Neovison vison	2019-05-31	2019	Nueva Tolten	Rio Tolten	Macho	Adulto	Negativo	Negativo	Negativo
NVNT02	Neovison vison	2019-05-31	2019	Nueva Tolten	Rio Tolten	Macho	Adulto	Negativo	Negativo	Negativo
NVNT03	Neovison vison	2019-06-03	2019	Nueva Tolten	Rio Tolten	Macho	Adulto	Negativo	Negativo	Negativo
NVNT04	Neovison vison	2019-06-05	2019	Nueva Tolten	Rio Tolten	Hembra	Adulto	Negativo	Negativo	Negativo
NVNT07	Neovison vison	2019-09-15	2019	Nueva Tolten	Rio Tolten	Macho	Adulto	Negativo	Negativo	Negativo
NVNT08	Neovison vison	2019-09-16	2019	Nueva Tolten	Rio Tolten	Macho	Adulto	Negativo	Negativo	Negativo
CFPL003	Canis familiaris	2019-01-30	2019	Valdivia	Rio Valdivia	Macho	Juvenil	Negativo	Positivo	Negativo
CFVA01	Canis familiaris	2019-11-03	2019	Valdivia	Rio Valdivia	Macho	Adulto	Positivo	Positivo	Positivo
CFVA03	Canis familiaris	2019-11-04	2019	Valdivia	Rio Valdivia	Macho	Juvenil	Negativo	Positivo	Negativo
CFVA04	Canis familiaris	2019-11-04	2019	Valdivia	Rio Valdivia	Hembra	Adulto	Negativo	Positivo	Positivo
CFVA05	Canis familiaris	2019-11-05	2019	Valdivia	Rio Valdivia	Macho	Adulto	Positivo	Positivo	Positivo
CFVA06	Canis familiaris	2019-11-06	2019	Valdivia	Rio Valdivia	Macho	Adulto	Positivo	Positivo	Positivo
CFVA07	Canis familiaris	2019-11-06	2019	Valdivia	Rio Valdivia	Hembra	Adulto	Positivo	Positivo	Negativo
CFVA08	Canis familiaris	2019-11-06	2019	Valdivia	Rio Valdivia	Hembra	Adulto	Positivo	Positivo	Positivo
CFVA10	Canis familiaris	2019-11-07	2019	Valdivia	Rio Valdivia	Hembra	Adulto	Negativo	Positivo	Positivo
LFCF01	Lontra felina	2019-02-11	2019	Calfuco	Rio Valdivia	Hembra	Adulto	Negativo	Positivo	Negativo
LFCF02	Lontra felina	2019-02-11	2019	Calfuco	Rio Valdivia	Macho	Adulto	Negativo	Positivo	Negativo
LFCF03	Lontra felina	2019-02-14	2019	Calfuco	Rio Valdivia	Hembra	Adulto	Negativo	Positivo	Negativo
LFCF04	Lontra felina	2019-02-20	2019	Calfuco	Rio Valdivia	Macho	Juvenil	Negativo	Positivo	Negativo
LFPL01	Lontra felina	2019-01-14	2019	Pilolcura	Rio Valdivia	Macho	Adulto	Negativo	Positivo	Negativo
LFPL02	Lontra felina	2019-01-16	2019	Pilolcura	Rio Valdivia	Macho	Juvenil	Negativo	Negativo	Negativo
LFPL03	Lontra felina	2019-01-31	2019	Pilolcura	Rio Valdivia	Macho	Adulto	Negativo	Positivo	Negativo
LFPL04	Lontra felina	2019-02-02	2019	Pilolcura	Rio Valdivia	Hembra	Adulto	Negativo	Negativo	Negativo
NVCF02	Neovison vison	2019-02-09	2019	Calfuco	Rio Valdivia	Hembra	Adulto	Negativo	Negativo	Negativo
NVCF03	Neovison vison	2019-02-10	2019	Calfuco	Rio Valdivia	Macho	Juvenil	Negativo	Positivo	Negativo
NVCF04	Neovison vison	2019-02-10	2019	Calfuco	Rio Valdivia	Hembra	Juvenil	Negativo	Negativo	Negativo
NVCF05	Neovison vison	2019-02-11	2019	Calfuco	Rio Valdivia	Macho	Juvenil	Negativo	Negativo	Negativo
NVCF06	Neovison vison	2019-02-11	2019	Calfuco	Rio Valdivia	Macho	Adulto	Negativo	Negativo	Negativo
NVCF07	Neovison vison	2019-02-12	2019	Calfuco	Rio Valdivia	Hembra	Juvenil	Negativo	Negativo	Negativo
NVCF11	Neovison vison	2019-02-21	2019	Calfuco	Rio Valdivia	Macho	Juvenil	Negativo	Negativo	Negativo
NVCF14	Neovison vison	2019-02-26	2019	Calfuco	Rio Valdivia	Hembra	Cría	Negativo	Negativo	Negativo
NVCF15	Neovison vison	2019-02-26	2019	Calfuco	Rio Valdivia	Macho	Juvenil	Negativo	Negativo	Negativo
NVVA01	Neovison vison	2018-11-25	2018	Valdivia	Rio Valdivia	Macho	Adulto	Negativo	Negativo	Negativo
NVVA02	Neovison vison	2018-11-25	2018	Valdivia	Rio Valdivia	Macho	Adulto	Negativo	Negativo	Negativo
NVVA05	Neovison vison	2018-12-07	2018	Valdivia	Rio Valdivia	Macho	Adulto	Negativo	Negativo	Negativo
NVVA08	Neovison vison	2018-12-13	2018	Valdivia	Rio Valdivia	Macho	Adulto	Negativo	Negativo	Negativo
NVVA09	Neovison vison	2018-12-16	2018	Valdivia	Rio Valdivia	Hembra	Adulto	Negativo	Negativo	Negativo
NVVA10	Neovison vison	2018-12-17	2018	Valdivia	Rio Valdivia	Macho	Juvenil	Negativo	Negativo	Negativo
NVVA11	Neovison vison	2018-12-17	2018	Valdivia	Rio Valdivia	Macho	Adulto	Negativo	Negativo	Negativo
NVVA13	Neovison vison	2020-02-05	2020	Valdivia	Rio Valdivia	Macho	Juvenil	Negativo	Negativo	Negativo
NVVA14	Neovison vison	2020-02-06	2020	Valdivia	Rio Valdivia	Macho	Adulto	Negativo	Negativo	Negativo
NVVA16	Neovison vison	2020-02-06	2020	Valdivia	Rio Valdivia	Macho	Adulto	Negativo	Negativo	Negativo
NVVA17	Neovison vison	2020-02-06	2020	Valdivia	Rio Valdivia	Macho	Juvenil	Negativo	Negativo	Negativo
NVVA18	Neovison vison	2020-02-07	2020	Valdivia	Rio Valdivia	Hembra	Juvenil	Negativo	Negativo	Negativo
NVVA19	Neovison vison	2020-02-07	2020	Valdivia	Rio Valdivia	Macho	Juvenil	Negativo	Negativo	Negativo
NVVA21	Neovison vison	2020-02-07	2020	Valdivia	Rio Valdivia	Macho	Adulto	Negativo	Negativo	Negativo
NVVA22	Neovison vison	2020-02-08	2020	Valdivia	Rio Valdivia	Macho	Adulto	Negativo	Negativo	Negativo
NVVA23	Neovison vison	2020-02-08	2020	Valdivia	Rio Valdivia	Hembra	Adulto	Negativo	Negativo	Negativo
NVVA26	Neovison vison	2020-02-10	2020	Valdivia	Rio Valdivia	Macho	Adulto	Negativo	Negativo	Negativo
